# Supplementary material for: Highly efficient platelet generation in lung vasculature reproduced by microfluidics
Source: Nat Commun. 2023 Jul 7;14:4026. doi: 10.1038/s41467-023-39598-9 (PMC10329040; doi:10.1038/s41467-023-39598-9)
Supplement: Supplementary file 19 — Source Data [file 41467_2023_39598_MOESM19_ESM.xlsx]

## Sheet: Figure 1b-6b
Figure 1b and 6b
	% of of total number of cells																																												Analysis
			1 passage					2 passages						3 Passages									6 Passages								9 Passages						0 Passages
		Intact MKs	71.2	64.7	48.1	41.8	42.6	37.1	44.9	34.6	22.6	27.9	44.3	22.2	35.4	36.1	19.4	16.5	21.2	30.3	26.2	19.4	25	20	18.2	8.2	12.7	21.4	16	18.4	4.8	20.8	2.6	0	7.8	3.9	100	94.7	90.6	91	86.7	85.2	84.5			Tukey's multiple comparisons test	Predicted (LS) mean diff.	95.00% CI of diff.	Below threshold?
		Nuclear polarization and Enucleation	20.5	21.6	21.5	25.3	39.7	25.7	24.5	15.4	23.7	32.4	25.7	24.1	30.2	30.6	32.2	22.6	40	27	19	28.4	29.2	24.6	27.3	8.2	25.4	25	20	15.8	52.4	8.3	17.9	8.3	18.8	22.4	0	2.6	7.1	6.7	8.8	8.7	9.1
		Mks without nucleus	5.1	11.8	2.5	6.3	5.9	5.7	10.2	11.5	5.4	4.4	7.1	7.4	7.3	5.6	11.3	1.6	7.1	14.6	26.2	10.4	10.4	13.8	9.1	4.1	8.5	5.4	8	13.2	19	20.8	5.1	4.8	1.6	2.6	0	2.6	2.4	1.1	2.2	4.3	4.3			Intact MK
		Naked nuclei (>20uM)	7.7	2	6.3	8.9	0	9.5	4.1	3.8	19.4	7.3	11.4	18.5	7.3	9.7	16.1	16.1	16.5	3.4	4.8	20.9	12.1	15.4	9.1	9.5	17.5	5.4	32	23.7	21	20.8	41	16.7	17.2	14.5	0	0	0	1.1	1.1	0.7	1.6			1 passage vs. 2 passages	18.45	4.148 to 32.75	Yes
		Large anuclear objects (>10uM)	20.5	15	21.5	17.7	6.9	21.9	16.3	34.6	29	27.9	15.4	27.7	19.8	18.1	21	53.2	15.3	24.7	23.8	17.9	33.3	26.2	36.4	70.3	44.4	48.2	24	28.9	28.6	29.2	33.3	70.2	54.7	56.7	0	0	0	0	2.2	2.9	0.5			1 passage vs. 3 passages	28.49	15.32 to 41.66	Yes
																																														1 passage vs. 6 passages	36.19	22.73 to 49.65	Yes
																																														1 passage vs. 9 Passages	47.03	32.73 to 61.33	Yes
																																														1 passage vs. 0 passage	-36.71	-50.53 to -22.88	Yes
																																														2 passages vs. 3 passages	10.04	-2.401 to 22.49	No
																																														2 passages vs. 6 passages	17.75	4.993 to 30.50	Yes
																																														2 passages vs. 9 Passages	28.58	14.95 to 42.22	Yes
																																														2 passages vs. 0 passage	-55.15	-68.29 to -42.01	Yes
																																														3 passages vs. 6 passages	7.701	-3.773 to 19.18	No
																																														3 passages vs. 9 Passages	18.54	6.093 to 30.98	Yes
																																														3 passages vs. 0 passage	-65.2	-77.10 to -53.30	Yes
																																														6 passages vs. 9 Passages	10.84	-1.916 to 23.59	No
																																														6 passages vs. 0 passage	-72.9	-85.12 to -60.68	Yes
																																														9 Passages vs. 0 passage	-83.74	-96.87 to -70.60	Yes
																																														Nuclear polarization and Enucleation
																																														1 passage vs. 2 passages	1.153	-13.15 to 15.45	No
																																														1 passage vs. 3 passages	-2.513	-15.68 to 10.66	No
																																														1 passage vs. 6 passages	3.783	-9.680 to 17.24	No
																																														1 passage vs. 9 Passages	4.37	-9.929 to 18.67	No
																																														1 passage vs. 0 passage	19.58	5.750 to 33.40	Yes
																																														2 passages vs. 3 passages	-3.667	-16.11 to 8.779	No
																																														2 passages vs. 6 passages	2.629	-10.12 to 15.38	No
																																														2 passages vs. 9 Passages	3.217	-10.42 to 16.85	No
																																														2 passages vs. 0 passage	18.42	5.286 to 31.56	Yes
																																														3 passages vs. 6 passages	6.296	-5.179 to 17.77	No
																																														3 passages vs. 9 Passages	6.883	-5.562 to 19.33	No
																																														3 passages vs. 0 passage	22.09	10.19 to 33.99	Yes
																																														6 passages vs. 9 Passages	0.5875	-12.17 to 13.34	No
																																														6 passages vs. 0 passage	15.79	3.573 to 28.02	Yes
																																														9 Passages vs. 0 passage	15.21	2.069 to 28.34	Yes
																																														Mks without nucleus
																																														1 passage vs. 2 passages	-1.063	-15.36 to 13.24	No
																																														1 passage vs. 3 passages	-3.847	-17.02 to 9.325	No
																																														1 passage vs. 6 passages	-2.742	-16.20 to 10.72	No
																																														1 passage vs. 9 Passages	-2.663	-16.96 to 11.64	No
																																														1 passage vs. 0 passage	3.906	-9.921 to 17.73	No
																																														2 passages vs. 3 passages	-2.783	-15.23 to 9.662	No
																																														2 passages vs. 6 passages	-1.679	-14.43 to 11.07	No
																																														2 passages vs. 9 Passages	-1.6	-15.23 to 12.03	No
																																														2 passages vs. 0 passage	4.969	-8.169 to 18.11	No
																																														3 passages vs. 6 passages	1.104	-10.37 to 12.58	No
																																														3 passages vs. 9 Passages	1.183	-11.26 to 13.63	No
																																														3 passages vs. 0 passage	7.752	-4.148 to 19.65	No
																																														6 passages vs. 9 Passages	0.07917	-12.67 to 12.83	No
																																														6 passages vs. 0 passage	6.648	-5.573 to 18.87	No
																																														9 Passages vs. 0 passage	6.569	-6.569 to 19.71	No
																																														Naked nuclei (>20uM)
																																														1 passage vs. 2 passages	-4.27	-18.57 to 10.03	No
																																														1 passage vs. 3 passages	-7.609	-20.78 to 5.562	No
																																														1 passage vs. 6 passages	-10.61	-24.07 to 2.855	No
																																														1 passage vs. 9 Passages	-16.89	-31.19 to -2.588	Yes
																																														1 passage vs. 0 passage	4.337	-9.490 to 18.16	No
																																														2 passages vs. 3 passages	-3.339	-15.78 to 9.107	No
																																														2 passages vs. 6 passages	-6.337	-19.09 to 6.416	No
																																														2 passages vs. 9 Passages	-12.62	-26.25 to 1.017	No
																																														2 passages vs. 0 passage	8.607	-4.531 to 21.74	No
																																														3 passages vs. 6 passages	-2.999	-14.47 to 8.476	No
																																														3 passages vs. 9 Passages	-9.278	-21.72 to 3.168	No
																																														3 passages vs. 0 passage	11.95	0.04562 to 23.85	Yes
																																														6 passages vs. 9 Passages	-6.279	-19.03 to 6.474	No
																																														6 passages vs. 0 passage	14.94	2.723 to 27.17	Yes
																																														9 Passages vs. 0 passage	21.22	8.086 to 34.36	Yes
																																														Large anuclear objects (>10uM)
																																														1 passage vs. 2 passages	-7.863	-22.16 to 6.436	No
																																														1 passage vs. 3 passages	-8.291	-21.46 to 4.880	No
																																														1 passage vs. 6 passages	-22.64	-36.10 to -9.180	Yes
																																														1 passage vs. 9 Passages	-29.13	-43.43 to -14.83	Yes
																																														1 passage vs. 0 passage	15.52	1.693 to 29.35	Yes
																																														2 passages vs. 3 passages	-0.4278	-12.87 to 12.02	No
																																														2 passages vs. 6 passages	-14.78	-27.53 to -2.026	Yes
																																														2 passages vs. 9 Passages	-21.27	-34.90 to -7.633	Yes
																																														2 passages vs. 0 passage	23.38	10.25 to 36.52	Yes
																																														3 passages vs. 6 passages	-14.35	-25.83 to -2.877	Yes
																																														3 passages vs. 9 Passages	-20.84	-33.28 to -8.393	Yes
																																														3 passages vs. 0 passage	23.81	11.91 to 35.71	Yes
																																														6 passages vs. 9 Passages	-6.488	-19.24 to 6.266	No
																																														6 passages vs. 0 passage	38.16	25.94 to 50.38	Yes
																																														9 Passages vs. 0 passage	44.65	31.51 to 57.79	Yes
[truncated: 2 more columns]

## Sheet: Figure 1g
Figure 1g
	MFI of TMRM	generated platelets	Control platelets		Analysis
		2175.49	1296.62			Unpaired t test
		2253.7	2060.12			P value	0.4839
		1101.22	606.45			P value summary	ns
		998.6	594.4			Significantly different (P < 0.05)?	No
		959.1	1449.3			One- or two-tailed P value?	Two-tailed
	Kolmogorov-Smirnov test
	KS distance	0.3268	0.2319
	P value	0.0866	>0.1000
	Passed normality test (alpha=0.05)?	Yes	Yes
	P value summary	ns	ns
	Number of values	5	5

## Sheet: Figure 2a
Figure 2a			Generated platelets/MK
	Platelets/MK	Passages	Air-ventilated lung					Unventilated lung					Nitrogen-ventilated lung
		0	0	0	0	0	0	0	0	0	0	0	0	0	0	0		Analysis	Tukey's multiple comparisons test	Predicted (LS) mean diff.	95.00% CI of diff.	Below threshold?	Summary	Adjusted P Value
		1	303.76	70.4	235.7	383.2	235.7	194.8	146.3	15.536	97.424	11.5	33.4	11.2	3.08571	16.1
		2	442.4	187.8	333	394.7	333	323.8	134.1	19.296	133.184	118.4	35.04	9.6	28.1143	22.4			Row 1
		3	600.5	292.1	515.4	580.5	515.4	405.8	111.7	46.336	202.784	112.6	26.2	17.5	45.8286	28.3			Air ventilation vs. Without ventilation	1.137e-13	-243.6 to 243.6	No	ns	>0.9999
		6	799.6	460.3	474.8	599.5	474.8	453.8	146.6	62.272	227.184	188.6	10.32	15.6	37.0286	22.4			Air ventilation vs. N2-N2	0	-258.4 to 258.4	No	ns	>0.9999
		9	1089.8	758.8	555.6	602.4	555.6	539.8	199	82.48	264.464	324.6	35.08	8.9	49.1429	31.4			Without ventilation vs. N2-N2	-1.137e-13	-258.4 to 258.4	No	ns	>0.9999
		12	1149.7	980.5	655.8	586.7	455.8	600	290.6	102.4	299.984	369.6	43.64	8.2	64.6857	36
		15	1185.2	1113.5	643.2	778.4	543.2	617.8	287.9	105.4	309.264	459	64.12	16.7	52	42.1			Row 2
		18	1362.8	1306.4	718.4	752.7	518.3	831.8	338.6	119.4	325.184	498	84	2.3	45.4857	40.8			Air ventilation vs. Without ventilation	152.6	-90.95 to 396.2	No	ns	0.2996
																			Air ventilation vs. N2-N2	229.8	-28.56 to 488.2	No	ns	0.0917
																			Without ventilation vs. N2-N2	77.17	-181.2 to 335.5	No	ns	0.7578
																			Row 3
																			Air ventilation vs. Without ventilation	192.4	-51.16 to 436.0	No	ns	0.1499
																			Air ventilation vs. N2-N2	314.4	56.03 to 572.8	Yes	*	0.0128
																			Without ventilation vs. N2-N2	122	-136.4 to 380.3	No	ns	0.5021
																			Row 4
																			Air ventilation vs. Without ventilation	324.9	81.35 to 568.5	Yes	**	0.0056
																			Air ventilation vs. N2-N2	471.3	213.0 to 729.7	Yes	***	0.0001
																			Without ventilation vs. N2-N2	146.4	-112.0 to 404.7	No	ns	0.3722
																			Row 5
																			Air ventilation vs. Without ventilation	346.1	102.5 to 589.7	Yes	**	0.0029
																			Air ventilation vs. N2-N2	540.5	282.1 to 798.8	Yes	****	<0.0001
																			Without ventilation vs. N2-N2	194.4	-64.01 to 452.7	No	ns	0.1782
																			Row 6
																			Air ventilation vs. Without ventilation	430.4	186.8 to 674.0	Yes	***	0.0002
																			Air ventilation vs. N2-N2	681.3	422.9 to 939.7	Yes	****	<0.0001
																			Without ventilation vs. N2-N2	250.9	-7.424 to 509.3	No	ns	0.0589
																			Row 7
																			Air ventilation vs. Without ventilation	433.2	189.6 to 676.8	Yes	***	0.0002
																			Air ventilation vs. N2-N2	727.6	469.2 to 985.9	Yes	****	<0.0001
																			Without ventilation vs. N2-N2	294.4	36.02 to 552.7	Yes	*	0.0214
																			Row 8
																			Air ventilation vs. Without ventilation	496.8	253.2 to 740.4	Yes	****	<0.0001
																			Air ventilation vs. N2-N2	809	550.6 to 1067	Yes	****	<0.0001
																			Without ventilation vs. N2-N2	312.1	53.78 to 570.5	Yes	*	0.0136
																			Row 9
																			Air ventilation vs. Without ventilation	509.1	265.5 to 752.7	Yes	****	<0.0001
																			Air ventilation vs. N2-N2	888.6	630.2 to 1147	Yes	****	<0.0001
																			Without ventilation vs. N2-N2	379.5	121.1 to 637.8	Yes	**	0.002

## Sheet: Figure 2c
Figure 2c
				Generated platelets/Mks in air-ventilated lung
		Pre-needle	Post-needle	In perfusate	In lung	In total
		12.5	5.59	1306.4	2644.7	3951.1
		2.97	10.73	1362.8	1412.5	2775.3
		8.82	9.98	931.5	1629.3	2560.8
		8.5	9.7	718.4	1363.1	2081.5
				752.7	2470	3222.7
				518.3	2874.5	3392.8
				Number of values	6	6	6
				Minimum	518.3	1363	2082
				Maximum	1363	2875	3951
				Range	844.5	1511	1870
				Mean	931.7	2066	2997
				Std. Deviation	339	672.8	662.6
				Std. Error of Mean	138.4	274.7	270.5

## Sheet: Figure 3a
Figure 3a
	% of Calcein Deep Red + of CD31+	Fresh lung	Air-ventilated lung	Unventilated lung	N2-ventilated lung		Analysis	Table Analyzed	% of Calcein Deep Red of CD31(+)		Table Analyzed	% of Calcein Deep Red of CD102(+)
		99.9	99.4	99.8	99.9			Column E	Unventilated lung		Column E	Unventilated lung
		100	99.9	97.4	99.5			vs.	vs.		vs.	vs.
		99.7	100	99.7	99			Column D	Air-ventilated lung		Column D	Air-ventilated lung
		99.8	99.6	96.7	99.8
		100	100	99.8	99.7			Mann Whitney test			Mann Whitney test
								P value	0.1984		P value	0.9206
	% of Calcein Deep Red+ of CD102+	Fresh lung	Air-ventilated lung	Unventilated lung	N2-ventilated lung			Exact or approximate P value?	Exact		Exact or approximate P value?	Exact
		99.7	100	100	99.9			P value summary	ns		P value summary	ns
		99.4	99.6	99.8	100			Significantly different (P < 0.05)?	No		Significantly different (P < 0.05)?	No
		99.5	100	99.4	99.6			One- or two-tailed P value?	Two-tailed		One- or two-tailed P value?	Two-tailed
		99.9	95	99.6	99.9
		99.7	100	100	99.8
								Table Analyzed	% of Calcein Deep Red of CD31(+)		Table Analyzed	% of Calcein Deep Red of CD102(+)
								Column F	N2-ventilated lung		Column F	N2-ventilated lung
	% of Calcein Deep Red + of CD31+							vs.	vs.		vs.	vs.
	Kolmogorov-Smirnov test							Column D	Air-ventilated lung		Column D	Air-ventilated lung
	KS distance	0.2213	0.2726	0.3505	0.2318
	P value	>0.1000	>0.1000	0.044	>0.1000			Mann Whitney test			Mann Whitney test
	Passed normality test (alpha=0.05)?	Yes	Yes	No	Yes			P value	0.3333		P value	0.9048
	P value summary	ns	ns	*	ns			Exact or approximate P value?	Exact		Exact or approximate P value?	Exact
								P value summary	ns		P value summary	ns
	Number of values	5	5	5	5			Significantly different (P < 0.05)?	No		Significantly different (P < 0.05)?	No
								One- or two-tailed P value?	Two-tailed		One- or two-tailed P value?	Two-tailed
	% of Calcein Deep Red+ of CD102+
	Kolmogorov-Smirnov test
	KS distance	0.2209	0.4215	0.2213	0.2538			Table Analyzed	% of Calcein Deep Red of CD31(+)		Table Analyzed	% of Calcein Deep Red of CD102(+)
	P value	>0.1000	0.004	>0.1000	>0.1000			Column E	Unventilated lung		Column E	Unventilated lung
	Passed normality test (alpha=0.05)?	Yes	No	Yes	Yes			vs.	vs.		vs.	vs.
	P value summary	ns	**	ns	ns			Column C	Fresh lung		Column C	Fresh lung
	Number of values	5	5	5	5			Mann Whitney test			Mann Whitney test
								P value	0.0794		P value	0.5079
								Exact or approximate P value?	Exact		Exact or approximate P value?	Exact
								P value summary	ns		P value summary	ns
								Significantly different (P < 0.05)?	No		Significantly different (P < 0.05)?	No
								One- or two-tailed P value?	Two-tailed		One- or two-tailed P value?	Two-tailed
								Table Analyzed	% of Calcein Deep Red of CD31(+)		Table Analyzed	% of Calcein Deep Red of CD102(+)
								Column F	N2-ventilated lung		Column F	N2-ventilated lung
								vs.	vs.		vs.	vs.
								Column C	Fresh lung		Column C	Fresh lung
								Mann Whitney test			Mann Whitney test
								P value	0.1349		P value	0.1429
								Exact or approximate P value?	Exact		Exact or approximate P value?	Exact
								P value summary	ns		P value summary	ns
								Significantly different (P < 0.05)?	No		Significantly different (P < 0.05)?	No
								One- or two-tailed P value?	Two-tailed		One- or two-tailed P value?	Two-tailed

## Sheet: Figure 3b
Figure 3b
	MFI of TMRM of CD31+	Fresh lung	Air-ventilated lung	Unventilated lung	N2-ventilated lung		Analysis	Table Analyzed	Mean-PE of TMRM of CD31(+)		Table Analyzed	Mean-PE of TMRM of CD102(+)
		14092	19028	15235	16012			Column E	Unventilated lung		Column E	Unventilated lung
		16180	30108	18518	17490			vs.	vs.		vs.	vs.
		25191	18873	13004	11971			Column D	Air-ventilated lung		Column D	Air-ventilated lung
		25431	40522	8130	12758
		14744	16008	9872	12840			Mann Whitney test			Mann Whitney test
								P value	0.0159		P value	0.0159
								Exact or approximate P value?	Exact		Exact or approximate P value?	Exact
	MFI of TMRM of CD102+	Fresh lung	Air-ventilated lung	Unventilated lung	N2-ventilated lung			P value summary	*		P value summary	*
		31204	42514	21482	30562			Significantly different (P < 0.05)?	Yes		Significantly different (P < 0.05)?	Yes
		25599	63578	37334	28935			One- or two-tailed P value?	Two-tailed		One- or two-tailed P value?	Two-tailed
		58693	41685	21011	22810
		24256	80757	17232	23611
		32517	28163	19517	21161			Table Analyzed	Mean-PE of TMRM of CD31(+)		Table Analyzed	Mean-PE of TMRM of CD102(+)
								Column F	N2-ventilated lung		Column F	N2-ventilated lung
								vs.	vs.		vs.	vs.
								Column D	Air-ventilated lung		Column D	Air-ventilated lung
								Mann Whitney test			Mann Whitney test
								P value	0.0317		P value	0.0317
								Exact or approximate P value?	Exact		Exact or approximate P value?	Exact
								P value summary	*		P value summary	*
								Significantly different (P < 0.05)?	Yes		Significantly different (P < 0.05)?	Yes
								One- or two-tailed P value?	Two-tailed		One- or two-tailed P value?	Two-tailed
								Table Analyzed	Mean-PE of TMRM of CD31(+)		Table Analyzed	Mean-PE of TMRM of CD102(+)
								Column E	Unventilated lung
								vs.	vs.		Column E	Unventilated lung
								Column C	Fresh lung		vs.	vs.
											Column C	Fresh lung
								Mann Whitney test
								P value	0.1508		Mann Whitney test
								Exact or approximate P value?	Exact		P value	0.0952
								P value summary	ns		Exact or approximate P value?	Exact
								Significantly different (P < 0.05)?	No		P value summary	ns
								One- or two-tailed P value?	Two-tailed		Significantly different (P < 0.05)?	No
											One- or two-tailed P value?	Two-tailed
								Table Analyzed	Mean-PE of TMRM of CD31(+)
								Column F	N2-ventilated lung		Table Analyzed	Mean-PE of TMRM of CD102(+)
								vs.	vs.		Column F	N2-ventilated lung
								Column C	Fresh lung		vs.	vs.
											Column C	Fresh lung
								Mann Whitney test
								P value	0.1508		Mann Whitney test
								Exact or approximate P value?	Exact		P value	0.0952
								P value summary	ns		Exact or approximate P value?	Exact
								Significantly different (P < 0.05)?	No		P value summary	ns
								One- or two-tailed P value?	Two-tailed		Significantly different (P < 0.05)?	No
											One- or two-tailed P value?	Two-tailed

## Sheet: Figure 3e
Figure 3e			Generated platelets/MK
	Platelets/MK	Passages	Unventilated lung					Air-chamber				Nitrogen-chamber					Analysis	Tukey's multiple comparisons test	Predicted (LS) mean diff.	95.00% CI of diff.	Below threshold?	Summary	Adjusted P Value
		0	0	0	0	0	0	0	0	0	0	0	0	0	0
		1	194.8	146.3	15.536	97.424	11.5	57.7143	6.85714	100	52	8.95	3.675	6.275	11.3			Row 1
		2	323.8	134.1	19.296	133.184	118.4	131.429	49.7143	177.714	146.857	16.35	5.95	8.575	15.5625			Without ventilation vs. Air-Chamber	0	-178.7 to 178.7	No	ns	>0.9999
		3	405.8	111.7	46.336	202.784	112.6	241.714	121.143	243.429	187.429	20.7125	13.75	10.7	19.5			Without ventilation vs. N2-Chamber	0	-178.7 to 178.7	No	ns	>0.9999
		6	453.8	146.6	62.272	227.184	188.6	357.714	169.714	400.571	278.857	29.0875	30.25	27.2	32.9375			Air-Chamber vs. N2-Chamber	0	-188.4 to 188.4	No	ns	>0.9999
		9	539.8	199	82.48	264.464	324.6	386.857	252.571	517.714	342.857	38.35	43.5	38.075	38.125
		12	600	290.6	102.4	299.984	369.6	528.571	293.143	532.571	431.429	46.6625	50.5	46.2	45.8			Row 2
		15	617.8	287.9	105.4	309.264	459	452	331.429	660	454.286	55.9125	53.625	52.2	49.125			Without ventilation vs. Air-Chamber	38.97	-139.8 to 217.7	No	ns	0.862
		18	831.8	338.6	119.4	325.184	498	561.143	374.286	577.143	456.571	58.5375	58.5	55.95	52.625			Without ventilation vs. N2-Chamber	85.56	-93.18 to 264.3	No	ns	0.4917
																		Air-Chamber vs. N2-Chamber	46.59	-141.8 to 235.0	No	ns	0.8262
																		Row 3
																		Without ventilation vs. Air-Chamber	19.33	-159.4 to 198.1	No	ns	0.9641
																		Without ventilation vs. N2-Chamber	134.1	-44.59 to 312.9	No	ns	0.1792
																		Air-Chamber vs. N2-Chamber	114.8	-73.59 to 303.2	No	ns	0.3188
																		Row 4
																		Without ventilation vs. Air-Chamber	-22.58	-201.3 to 156.2	No	ns	0.9513
																		Without ventilation vs. N2-Chamber	159.7	-19.06 to 338.4	No	ns	0.0897
																		Air-Chamber vs. N2-Chamber	182.3	-6.147 to 370.7	No	ns	0.0601
																		Row 5
																		Without ventilation vs. Air-Chamber	-86.02	-264.8 to 92.72	No	ns	0.488
																		Without ventilation vs. N2-Chamber	185.8	7.081 to 364.6	Yes	*	0.0397
																		Air-Chamber vs. N2-Chamber	271.8	83.44 to 460.3	Yes	**	0.0025
																		Row 6
																		Without ventilation vs. Air-Chamber	-92.93	-271.7 to 85.81	No	ns	0.4335
																		Without ventilation vs. N2-Chamber	242.6	63.81 to 421.3	Yes	**	0.0048
																		Air-Chamber vs. N2-Chamber	335.5	147.1 to 523.9	Yes	***	0.0002
																		Row 7
																		Without ventilation vs. Air-Chamber	-113.9	-292.7 to 64.83	No	ns	0.287
																		Without ventilation vs. N2-Chamber	285.2	106.5 to 464.0	Yes	***	0.0008
																		Air-Chamber vs. N2-Chamber	399.1	210.7 to 587.5	Yes	****	<0.0001
																		Row 8
																		Without ventilation vs. Air-Chamber	-118.6	-297.3 to 60.19	No	ns	0.2592
																		Without ventilation vs. N2-Chamber	303.2	124.4 to 481.9	Yes	***	0.0003
																		Air-Chamber vs. N2-Chamber	421.7	233.3 to 610.1	Yes	****	<0.0001
																		Row 9
																		Without ventilation vs. Air-Chamber	-69.69	-248.4 to 109.1	No	ns	0.6234
																		Without ventilation vs. N2-Chamber	366.2	187.5 to 544.9	Yes	****	<0.0001
																		Air-Chamber vs. N2-Chamber	435.9	247.5 to 624.3	Yes	****	<0.0001

## Sheet: Figure 3f
Figure 3f
	MFI		Generated platelets in air-chamber
		Rest-JON/A	546	709	709	585.9	652.2	652.6	700	709	546	690		Analysis	JON/A			CD62P
		Thrombin-JON/A	1350.1	1324.3	1549.7	1598	1074.5	1115.2	1300	2198	2218	1457			Thrombin (2U/mL)			Column C
		CRP-JON/A	1426.1	924.7	1515	1679.7	1082.1	1172.8	1200	2565	2693	1851			vs.			vs.	CRP (5ug/mL)
		Rest-CD62P	397.2	406.2	401.6	373.9	376.2	365.9	370	330	361	338			Rest			Column A	vs.
		Thrombin-CD62P	714.4	647.6	680.9	671.7	525.6	538.8	600	1417	819	899							Rest
		CRP-CD62P	726.8	581.3	644.3	669.3	514.8	519.8	600	2467	904	1070			Mann Whitney test			Mann Whitney test
															P value			P value
															Exact or approximate P value?	<0.0001		Exact or approximate P value?	<0.0001
															P value summary	Exact		P value summary	Exact
															Significantly different (P < 0.05)?	****		Significantly different (P < 0.05)?	****
															One- or two-tailed P value?	Yes		One- or two-tailed P value?	Yes
																Two-tailed			Two-tailed
															CRP (5ug/mL)			CRP (5ug/mL)
															vs.			vs.
															Rest			Rest
															Mann Whitney test			Mann Whitney test
															P value	<0.0001		P value	<0.0001
															Exact or approximate P value?	Exact		Exact or approximate P value?	Exact
															P value summary	****		P value summary	****
															Significantly different (P < 0.05)?	Yes		Significantly different (P < 0.05)?	Yes
															One- or two-tailed P value?	Two-tailed		One- or two-tailed P value?	Two-tailed

## Sheet: Figure 4b
Figure 4b
	Platelet diameters	Host Platelets			Generated Platelets				Analysis	Shapiro-Wilk test
		2.42	2.42	1.8	3.91	3.69	1.7			W	0.9716	0.8766
		1.77	2.05	2.41	1.98	1.85	1.72			P value	0.4038	0.0004
		1.95	1.59	2.1	4.12	1.9	4.68			Passed normality test (alpha=0.05)?	Yes	No
		1.41	1.73	1.94	2.42	4.79	4.32			P value summary	ns	***
		1.84	1.23	1.6	5.64	4.27	1.77
		1.74	1.52	2.43	1.72	3.94	4.07			Kolmogorov-Smirnov test
		1.93	1.94	1.8	1.68	2.17	4.31			KS distance	0.0778	0.1833
		1.59	1.6	2.1	3.81	4.98	5.01			P value	>0.1000	0.0016
		1.83	2.43	1.94	4.55	2.26	4.04			Passed normality test (alpha=0.05)?	Yes	No
		1.8	1.8	2.06	4.57	3.65	4.03			P value summary	ns	**
		2.19	2.17	2.02	4.85	3.73	4.2
		2.29	1.93	2	3.74	5.24	4.27
		1.69	1.99	1.39		1.83	1.85			Mann Whitney test
			1.99			4.55				P value	<0.0001
						4.37				Exact or approximate P value?	Exact
										P value summary	****
										Significantly different (P < 0.05)?	Yes
										One- or two-tailed P value?	Two-tailed
											Host platelets	Generated platelets
										Number of values	40	40
										Minimum	1.23	1.68
										Maximum	2.43	5.64
										Range	1.2	3.96
										Mean	1.911	3.555
										Std. Deviation	0.2985	1.233
										Std. Error of Mean	0.04719	0.195

## Sheet: Figure 5a
Figure 5a
	JON/A-PE		Generated platelets										Generated platelets <2.4 um										Generated platelets 3.7-5.6 um																	Analysis for JON/A
		Rest	115	217	106	447	144	251	671	107	62	338	105	180	77	305	111	222	343	97	54	231	131	284	141	613	178	294	853	115	64	491	236	55	52	50	56	180			Tukey's multiple comparisons test	Predicted (LS) mean diff.	95.00% CI of diff.	Below threshold?	Summary	Adjusted P Value
		thrombin	1592	1020	3028	827	567	1459	2927	1487	893	1444	1303	633	2355	622	410	867	1395	1077	686	862	2055	1764	4299	1115	741	2326	3886	1892	962	1982	1254	872	1770	1950	1901	1603
		CRP	838	792	1036	682	2711	1154	1133	991	521	1254	668	599	812	541	2346	808	572	734	383	1099	1046	1071	1323	883	3089	1679	1453	1217	562	1476	853	669	1095	1469	1380	1436			Rest
																																									Generated platelets vs. Generated platelets <2.4 um	73.3	-625.5 to 772.1	No	ns	0.9927
																																									Generated platelets vs. Generated platelets 3.7-5.6 um	-70.6	-769.4 to 628.2	No	ns	0.9935
	CD62P-PE																																								Generated platelets vs. Control	141	-666.0 to 947.9	No	ns	0.9682
		Rest	130	357	164	468	217	309	276	364	156	445	117	228	110	305	175	242	197	364	156	289	150	528	224	687	262	395	326	350	184	676	54	52	50	63	62	62			Generated platelets <2.4 um vs. Generated platelets 3.7-5.6 um	-143.9	-842.7 to 554.9	No	ns	0.9494
		thrombin	1154	586	1606	445	175	997	1904	797	573	1299	920	366	1262	354	158	358	994	797	573	595	1503	888	2263	579	190	1934	2467	1119	679	1865	1004	692	1341	1476	1405	1389			Generated platelets <2.4 um vs. Control	67.67	-739.3 to 874.6	No	ns	0.9963
		CRP	254	401	333	422	603	397	727	498	284	483	239	241	257	287	629	289	419	498	284	331	273	631	431	624	572	552	894	602	305	698	406	284	607	602	517	521			Generated platelets 3.7-5.6 um vs. Control	211.6	-595.4 to 1019	No	ns	0.9024
																																									thrombin
																																									Generated platelets vs. Generated platelets <2.4 um	503.4	-195.4 to 1202	No	ns	0.242
																																									Generated platelets vs. Generated platelet3.7-5.6 um	-577.8	-1277 to 121.0	No	ns	0.1415
																																									Generated platelets vs. Control	-33.93	-840.9 to 773.0	No	ns	0.9995
																																									Generated platelets <2.4 um vs. Generated platelets 3.7-5.6 um	-1081	-1780 to -382.4	Yes	***	0.0006
																																									Generated platelets <2.4 um vs. Control	-537.3	-1344 to 269.6	No	ns	0.3084
																																									Generated platelets 3.7-5.6 um vs. Control	543.9	-263.1 to 1351	No	ns	0.2979
																																									CRP
																																									Generated platelets vs. Generated platelets <2.4 um	255	-443.8 to 953.8	No	ns	0.7757
																																									Generated platelets vs. Generated platelets 3.7-5.6 um	-268.7	-967.5 to 430.1	No	ns	0.7467
																																									Generated platelets vs. Control	-39.13	-846.1 to 767.8	No	ns	0.9993
																																									Generated platelets <2.4 um vs. Generated platelets 3.7-5.6 um	-523.7	-1223 to 175.1	No	ns	0.2107
																																									Generated platelets <2.4 um vs. Control	-294.1	-1101 to 512.8	No	ns	0.7762
																																									Generated platelets 3.7-5.6 um vs. Control	229.6	-577.4 to 1037	No	ns	0.8791
																																								Analysis for CD62P	Tukey's multiple comparisons test	Predicted (LS) mean diff.	95.00% CI of diff.	Below threshold?	Summary	Adjusted P Value
																																									Rest
																																									Generated platelets vs. Generated platelets <2.4 um	70.3	-322.6 to 463.2	No	ns	0.9659
																																									Generated platelets vs. Generated platelets 3.7-5.6 um	-89.6	-482.5 to 303.3	No	ns	0.933
																																									Generated platelets vs. Control	231.4	-222.2 to 685.1	No	ns	0.5439
																																									Generated platelets <2.4 um vs. Generated platelets 3.7-5.6 um	-159.9	-552.8 to 233.0	No	ns	0.7121
																																									Generated platelets <2.4 um vs. Control	161.1	-292.5 to 614.8	No	ns	0.7896
																																									Generated platelets 3.7-5.6 um vs. Control	321	-132.6 to 774.7	No	ns	0.2566
																																									thrombin
																																									Generated platelets vs. Generated platelets <2.4 um	315.9	-76.99 to 708.8	No	ns	0.1598
																																									Generated platelets vs. Generated platelets 3.7-5.6 um	-395.1	-788.0 to -2.209	Yes	*	0.0482
																																									Generated platelets vs. Control	-264.2	-717.9 to 189.4	No	ns	0.428
																																									Generated platelets <2.4 um vs. Generated platelets 3.7-5.6 um	-711	-1104 to -318.1	Yes	****	<0.0001
																																									Generated platelets <2.4 um vs. Control	-580.1	-1034 to -126.5	Yes	**	0.0064
																																									Generated platelets 3.7-5.6 um vs. Control	130.9	-322.8 to 584.5	No	ns	0.8747
																																									CRP
																																									Generated platelets vs. Generated platelets <2.4 um	92.8	-300.1 to 485.7	No	ns	0.9262
																																									Generated platelets vs. Generated platelets 3.7-5.6 um	-118	-510.9 to 274.9	No	ns	0.861
																																									Generated platelets vs. Control	-49.3	-503.0 to 404.4	No	ns	0.992
																																									Generated platelets <2.4 um vs. Generated platelets 3.7-5.6 um	-210.8	-603.7 to 182.1	No	ns	0.5007
																																									Generated platelets <2.4 um vs. Control	-142.1	-595.8 to 311.6	No	ns	0.8454
																																									Generated platelets 3.7-5.6 um vs. Control	68.7	-385.0 to 522.4	No	ns	0.9788

[truncated: 11 more sheets: Figure 5b, Figure 6d, Figure 6e, Figure 6f, Figure 6g, Figure 7b, Figure 7c-1, Figure 7c-2, Supplementary Fig. 1c, Supplementary Fig.1g, Supplementary Fig. 1h]
